# Supplementary material for: New Meroterpenoids and α-Pyrone Derivatives Isolated from the Mangrove Endophytic Fungal Strain Aspergillus sp. GXNU-Y85
Source: Mar Drugs. 2024 Jun 13;22(6):277. doi: 10.3390/md22060277 (PMC11205070; doi:10.3390/md22060277)
Supplement: Supplementary file 1 [file marinedrugs-22-00277-s001.zip]

Archive with 1 entries (1 files):
- marinedrugs-3036028-supplementary.pdf
